# Supplementary material for: Habitual Dietary Intake Affects the Altered Pattern of Gut Microbiome by Acarbose in Patients with Type 2 Diabetes
Source: Nutrients. 2021 Jun 19;13(6):2107. doi: 10.3390/nu13062107 (PMC8235473; doi:10.3390/nu13062107)
Supplement: Supplementary file 1 [file nutrients-13-02107-s001.zip]

Archive with 1 entries (1 files):
- nutrients-1235279-supplementary.pdf
